# Supplementary material for: Analysis of the Circulating Metabolome of Patients with Cutaneous, Mucosal and Uveal Melanoma Reveals Distinct Metabolic Profiles with Implications for Response to Immunotherapy
Source: Cancers (Basel). 2023 Jul 21;15(14):3708. doi: 10.3390/cancers15143708 (PMC10378038; doi:10.3390/cancers15143708)
Supplement: Supplementary file 1 [file cancers-15-03708-s001.zip]

Archive with 1 entries (1 files):
- cancers-2444130-supplementary.pdf
